# Supplementary material for: Enhanced Solubility and Electron Transfer of Osmium-Based Mediators via Quaternized Poly(4-Vinylpyridine) for Electrochemical Glucose Detection
Source: Polymers (Basel). 2025 Oct 28;17(21):2874. doi: 10.3390/polym17212874 (PMC12610834; doi:10.3390/polym17212874)
Supplement: Supplementary file 1 [file polymers-17-02874-s001.zip]

Archive with 1 entries (1 files):
- polymers-3925013-supplementary.pdf
